# Supplementary material for: Ethyl carbamate in Swedish and American smokeless tobacco products and some factors affecting its concentration
Source: Chem Cent J. 2018 Jul 24;12:86. doi: 10.1186/s13065-018-0454-x (PMC6057859; doi:10.1186/s13065-018-0454-x)
Supplement: Supplementary file 1 — Additional file 1. Additional Tables. [file 13065_2018_454_MOESM1_ESM.xlsx]

## Sheet: SupTable 1a - Swedish Products 
	Supplementary Table 1 : Chemical constituents of Swedish Snus Products
	Manufacturer1	Market Share %	Brand	Type2	Ethyl carbamate3		Karl Fisher water (%)	Nicotine	Total Nicotine Alkaloids	Total Sugars	Propylene Glycol	Glycerol	Nitrate	Na+ ions	Cl-	Water activity	pH
					ng/g WWB	ng/g DWB		(mg/g)	%	%	%	%	(%)		ions
	SM	8.3	General	L snus	<LOD	<LOD	51.2	6.1	0.71	0.4	3	2.53	0.11	2.76	3.67	0.889	8.7
	SM	7.8	Ettan	L snus	<LOD	<LOD	49.8	8.4	0.73	0.4	3	2.49	0.11	2.72	3.72	0.889	8.8
	SM	5.4	Grovsnus	L snus	<LOD	<LOD	45.7	7	0.73	0.9	3.1	3.13	0.12	2.56	3.33	0.894	8.7
	SM	2.3	Goteborgs Rape	L snus	<LOD	<LOD	50.5	6.7	0.66	0.4	3.1	3.17	0.11	2.21	3.08	0.883	8.4
	SM	4.1	Kronan	L snus	30	62	51.6	7.1	0.77	0.9	3	3.11	0.1	2.49	3.48	0.893	8.8
	FL	0.9	Granit	L snus	<LOD	<LOD	46.7	8.8	0.76	0.5	3	4.22	0.18	2.41	4.13	0.867	8.3
	JTI	0.14	LD	L snus	37	74	49.7	7.4	0.71	0.4	2.1	1.25	0.11	2.11	4.59	0.887	8.7
	Skruf Snus	0.2	Skruf Strong	L snus	33	64	44.5	10.6	0.99	0.4	2.4	2.19	0.14	1.85	2.7	0.91	8.1
	SM	0.3	Knox	L snus	33	68	51.7	10.6	0.98	0.4	2.1	2.38	0.13	2.01	2.72	0.903	8.7
	HN	0.02	T. Montecristo	L snus	<LOD	<LOD	50.1	9.6	0.9	0.5	ND	ND	ND	2.05	3.83	0.882	7.5
	SM	4.8	General White	P snus	20	37	47.6	6.8	0.79	0.5	2.9	0.04	0.17	2.68	3.74	0.894	8.7
	SM	2.3	General, Mini	P snus	<LOD	<LOD	45.4	7.7	0.78	0.5	3.3	0.04	0.13	2.31	2.85	0.902	8.3
	SM	11.9	General	P snus	<LOD	<LOD	45.8	8.7	0.8	0.5	2.9	0.06	0.14	2.73	3.96	0.884	8.5
	SM	4.3	Ettan	P snus	<LOD	<LOD	44.5	9.1	0.81	0.5	3.3	0.05	0.13	2.35	2.34	0.898	8.5
	SM	5.2	Grovsnus	P snus	84	155	45.7	8.9	0.82	0.5	3.1	0.05	0.14	2.26	2.8	0.899	8.6
	SM	1.4	Grovsnus White	P snus	47	92	48.8	6.7	0.82	0.9	3	0.05	0.13	2.73	3.69	0.889	8.6
	SM	7.9	Goteborgs Rape White	P snus	46	87	47.1	7.9	0.82	0.5	2.9	0.05	0.14	2.72	3.88	0.936	8.5
	SM	5.4	Kronan	P snus	35	64	45.6	8.8	0.87	1	3.1	0.03	0.12	2.45	3.29	0.89	8.2
	SM	2.2	Catch Licorice	P snus	57	103	44.4	8.3	0.79	0.5	3.4	0.04	0.12	2.29	3.37	0.897	8.5
	SM	1.8	Catch White Licorice	P snus	44	85	48.2	8.2	0.8	0.4	ND	ND	ND	2.59	4.36	0.888	8.5
	SM	1.5	CatchDry White Eucalyptus, Mini	P snus	22	29	23.7	16.6	1.7	0.7	0	0.11	0.2	4.02	5.83	0.687	8.6
	SM	1.2	CatchDry White Licorice, Mini	P snus	24	31	22.2	20.3	1.7	0.7	ND	ND	ND	4.21	6.4	0.688	7.6
	FL	3.2	Granit White	P snus	<LOD	<LOD	36.5	12.9	0.95	0.6	3.7	0.05	0.21	2.65	4.42	0.834	7.5
	FL	2.7	Granit	P snus	<LOD	<LOD	46.9	7.9	0.76	0.5	3.6	0.04	0.19	2.3	3.5	0.894	8.5
	SM	1.6	Tre Ankare White	P snus	22	43	49.2	9.2	0.77	0.4	3	0.04	0.17	2.66	4.27	0.892	8.7
	JTI	0.6	LD original	P snus	32	60	46.3	6.6	0.67	0.5	2.6	0	0.14	1.79	3.96	0.891	8.7
	JTI	0.4	Level	P snus	32	61	47.8	ND	0.67	0.5	ND	ND	ND	1.86	4.15	0.888	8.5
	Skruf Snus	0.3	Skruf Strong	P snus	32	58	44.5	9.6	1.07	0.5	2.7	0.06	0.18	2.04	2.91	0.902	8.8
	SM	0.3	Knox	P snus	30	57	47.2	10.8	1.06	0.5	2.8	0.05	0.16	1.7	2.51	0.904	8
	Njette	0.02	Wise Citrus & Menthol (6mg)	P snus	<LOD	<LOD	5.5	ND	2.37	0.9	ND	ND	ND	2.43	0.12	0.543	9.4
	HN	0.02	T. Romeo Y Julieta	P snus	<LOD	<LOD	47.7	12.7	1.13	0.5	3.2	0	0.16	2.07	3.37	0.904	8.3
	PM	N/A	1847 Original	P snus	20	35	43.5	8.9	0.81	0.5	2.6	0.04	0.19	3.53	4.15	0.857	8.6
	1 Manufacturers were as follows: SM-Swedish Match, F&L- Fiedler & Lundgren, JTI-Japan Tobacco Inc., PM-Philip Morris, UST-US Tobacco, HN- Habanos Nordics, SS- Star Scientific, HOT- House of Oliver Twist
	2 Types of STP abbreviated as follows: L snus - loose snus, P snus - portion snus, CT - chewing tobacco, DS - dry snuff, HP - hard pellet, SP - soft pellet, MS - moist snuff,
	3 LOD - Limit of detection
	N/A Not available

## Sheet: SuppTable 1b - USA products
	Supplementary Table 1 : Chemical constituents of US STPs
	Manufacturer	Brand	Type	Ethyl carbamate		Karl Fisher water	Nicotine	Total Nicotine Alkaloids (%)	Total Sugars (%)	Propylene Glycol (%)	Glycerol (%)	Nitrate	Na+ ions	Cl-	Water Activity	pH
				ng/g WWB	ng/g DWB	(%)	(mg/g)					(%)		ions
	SM	Beech Nut	CT	<LOD	<LOD	23.3	7.3	0.86	31.1	0.54	5.54	0.16	0.71	1.37	0.751	5.8
	Swisher	Chattanooga	CT	<LOD	<LOD	22.5	4.5	0.79	41	0	3.65	0.08	0.62	1.37	0.707	5.9
	SM	Durango	CT	<LOD	<LOD	19.9	4.6	0.47	34.5	0.84	2.95	0.23	0.73	1.29	0.752	6
	Swisher	Lancaster	CT	<LOD	<LOD	22.1	6.8	0.8	40	0.33	2.81	0.08	0.58	1.14	0.727	6
	Conwood	Levi Garrett	CT	<LOD	<LOD	21.3	4.8	0.67	23.4	0.48	2.75	0.15	0.77	1.62	0.743	6.5
	Conwood	Morgans	CT	<LOD	<LOD	20.2	1.6	0.34	26.9	0.48	2.65	0.14	0.82	1.39	0.749	6.5
	SM	Redman Gold	CT	<LOD	<LOD	28.1	7.4	0.74	31.2	0.5	2.95	0.15	0.62	1.47	0.768	6.1
	SM	Redman Regular	CT	<LOD	<LOD	24.3	5.9	0.96	26.5	0.74	2.39	0.16	0.73	1.69	0.782	6.2
	SM	Southern Pride	CT	<LOD	<LOD	23.5	7.6	0.69	28.8	0.46	3.1	0.11	0.75	1.54	0.766	6.1
	Swisher	Starr	CT	<LOD	<LOD	21.9	4.6	0.82	39.8	0.42	2.56	0.08	0.6	1.29	0.733	5.6
	SM	Stoker 707 Wintergreen	CT	<LOD	<LOD	19.2	3.8	0.46	24.7	0.17	0.28	0.23	0.71	1.34	0.727	5.8
	Conwood	Taylors Pride	CT	<LOD	<LOD	21.5	4	0.57	26.7	0.07	4.55	0.17	0.79	1.33	0.747	6.3
	SM	Trophy	CT	<LOD	<LOD	22.2	4.6	0.51	35.4	0.75	3.77	0.23	0.6	1.1	0.746	6.1
	UST	Bruton	DS	<LOD	<LOD	8.2	16.6	1.85	0.9	0	0.04	1.1	0.92	1.62	0.622	7.2
	Conwood	Dental Sweet	DS	<LOD	<LOD	9.1	9.22	1.72	0.9	0.04	0.2	0.79	0.39	1.78	0.622	5.9
	Conwood	Garrett	DS	<LOD	<LOD	9.5	16.1	2.25	0.9	0	0.11	0.81	0.01	0.97	0.539	6
	Conwood	Honest	DS	<LOD	<LOD	9.1	9.61	2.03	0.9	0	0.1	0.83	0.01	1.1	0.54	6.2
	Swisher	Square	DS	<LOD	<LOD	8.1	12.8	2.5	0.9	0	0	0.79	0.04	1.08	0.538	6.5
	SS	Ariva Java	HP	<LOD	<LOD	2.3	5	0.67	4.4	0	0	0	0.05	0.4	0.443	8.1
	SS	Stonewall Wintergreen	HP	<LOD	<LOD	2	7.6	1	5.7	0	0	0.01	0.04	0.34	0.403	7.9
	HOT	Oliver Twist Original	SP	<LOD	<LOD	13.4	30.8	2.75	5.4	0	0.11	0.24	0.17	0.27	0.773	5.3
	UST	Copenhagen LC	MS	130	266	51.1	10.8	1.2	0.5	0	0	0.29	2.8	5.56	0.872	8.1
	UST	Copenhagen Straight LC	MS	96	186	48.3	8.6	1.09	0.5	0	0	0.32	2.84	5.33	0.86	8.2
	Conwood	Grizzly Natural LC	MS	190	380	50	12.7	1.59	0.4	0	0	0.23	3.17	5.89	0.854	8.1
	UST	Husky Natural FC	MS	95	196	51.6	10.3	1.26	0.4	0	0	0.29	2.61	5.46	0.872	8
	UST	Husky Straight LC	MS	<LOD	<LOD	52.3	9.9	1.16	0.4	0	0	0.3	2.88	5.03	0.875	8.1
	UST	Husky Wintergreen LC	MS	91	184	50.6	10.8	1.29	0.4	0	0	0.3	3.02	5.23	0.86	7.5
	Swisher	Kayak Straight LC	MS	28	55	49.5	10.6	1.09	0.5	0	4.36	0.18	3.26	5.43	0.838	7.1
	Conwood	Kodiak Straight LC	MS	121	239	49.4	10.6	1.12	0.5	0	0	0.33	3.18	6.14	0.842	8.2
	Conwood	Kodiak Wintergreen	MS	<LOD	<LOD	45.9	10.1	1.08	0.5	0	0	0.35	3.43	5.96	0.831	8.4
	Swisher	Silver Creek	MS	<LOD	<LOD	47.2	11.6	1.15	0.5	0.02	3.19	0.19	3.28	5.18	0.837	7
	UST	Skoal Straight	MS	50	100	49.8	13	1.36	0.4	0	0	0.32	3.17	5.31	0.846	7.8
	SM	Timberwolf Natural FC	MS	<LOD	<LOD	47	14.9	1.31	0.5	0.05	0	0.22	3.56	5.3	0.828	8
	SM	Timberwolf Straight LC	MS	<LOD	<LOD	49.4	14.1	1.33	0.4	0	0	0.3	3.03	4.99	0.852	8
	PM	Marlboro Original LC	MS	688	1398	50.8	ND	1.26	0.4	ND	ND	ND	4.12	5.65	0.849	7.9
	UST	Red Seal Natural FC	MS	99	198	50.1	12.9	1.3	0.4	0	0	0.3	3.13	5.1	0.849	7.8
	UST	Red Seal Natural LC	MS	106	210	49.5	12.8	1.29	0.4	0	0	0.31	2.81	5.05	0.849	6.4
	UST	Cannonball	Plug	<LOD	<LOD	17.5	8.2	1.43	14.8	0.62	1.69	0.09	1.49	2.45	0.685	5.3
	1 Manufacturers were as follows: SM-Swedish Match, F&L- Fiedler & Lundgren, JTI-Japan Tobacco Inc., UST-US Tobacco, HN- Habanos Nordics, SS- Star Scientific, HOT- House of Oliver Twist
	2 Types of STP abbreviated as follows: L snus - loose snus, P snus - portion snus, CT - chewing tobacco, DS - dry snuff, HP - hard pellet, SP - soft pellet, MS - moist snuff,
	3 LOD - Limit of detection
	N/A Not available

## Sheet: Supplementary Table 2 
	Supplementary Table 2: EC contents of experimental snus samples
	Sample ID	Snus composition & process			Eurofins experimental conditions & added chemicals*							Ethyl carbamate (ng/g WWB)
		Water content (%)	Na2CO3	Pasteur-	Ethanol (%)	Urea (%)	Citrulline (%)	EC (ng/g)	Citric acid	Storage Temp (°C)	Storage Time (weeks)	Mean**	SD
				isation
	1A	~33	x	Before	x	x	x	x	x	x	0	LOD (5)	-
	2B	~44	x	After	x	x	x	x	x	x	0	LOD (5)	-
	3C	55	Y	After	x	x	x	x	x	x	0	LOD (5)	-
	4A	~33	x	Before	x	x	x	x	x	8 ± 1	4	LOD (5)	-
	5B	~44	x	After	x	x	x	x	x	8 ± 1	4	LOD (5)	-
	6C	55	Y	After	x	x	x	x	x	8 ± 1	4	LOD (5)	-
	P1A	~33	x	Before	x	x	x	x	x	8 ± 1	12	LOD (5)	-
	P2B	~44	x	After	x	x	x	x	x	8 ± 1	12	LOD (5)	-
	P3C	55	Y	After	x	x	x	x	x	8 ± 1	12	LOD (5)	-
	16C	55	Y	After	x	x	x	x	x	20 ± 2	4	LOD (5)	-
	* Indicates not present in experiment
	** LOD (5) indicates imputed value of 5ng/g, equivalent to half the LOD

## Sheet: Supplementary Table 3
	Supplementary Table 3: Stability of EC in experimental snus samples
	Sample ID	Snus composition & process			Eurofins experimental conditions & added chemicals*							Ethyl carbamate (ng/g WWB)
		Water content (%)	Na2CO3	Pasteur-	Ethanol (%)	Urea (%)	Citrulline (%)	EC (ng/g)	Citric acid	Storage Temp (°C)	Storage Time (weeks)	Mean	SD
				isation
	28C	55	Y	After	x	x	x	200	x	8±1	0	200	2.2
	31C	55	Y	After	x	x	x	200	x	8±1 (closed container)	4	200.3	1.7
	32C	55	Y	After	x	x	x	200	x	8±1 (closed container)	12	193.3	4.5
	29C	55	Y	After	x	x	x	200	x	8±1 (open container)	4	167.7	14.6
	30C	55	Y	After	x	x	x	200	x	8±1 (open container)	12	57.3	19.4
	* Indicates not present in experiment

## Sheet: Supplementary Table 4
	Supplementary Table 4: Influence of ethanol addition on EC contents of experimental snus samples
	Sample ID	Snus composition & process			Experimental conditions*							Ethyl carbamate (ng/g WWB)
		Water content (%)	Na2CO3	Pasteurisation	Ethanol (%)	Urea (%)	Citrulline (%)	EC (ng/g)	Citric acid	Storage Temp (°C)	Storage Time (weeks)	Mean**	SD
	3C	55	Y	After	x	x	x	x	x	x	0	BLOD (5)	-
	6C	55	Y	After	x	x	x	x	x	8 ± 1	4	BLOD (5)	-
	7C	55	Y	After	0.5	x	x	x	x	8 ± 1	4	BLOD (5)	-
	8C	55	Y	After	1	x	x	x	x	8 ± 1	4	10.3	0.5
	9C	55	Y	After	1.5	x	x	x	x	8 ± 1	4	12	0
	10C	55	Y	After	2	x	x	x	x	8 ± 1	4	16	0.8
	11C	55	Y	After	4	x	x	x	x	8 ± 1	4	28.3	3.8
	P4 0.5C	55	Y	After	0.5	x	x	x	x	8 ± 1	12	10	0.8
	P4 1.0C	55	Y	After	1	x	x	x	x	8 ± 1	12	20.3	0.5
	P4 1.5C	55	Y	After	1.5	x	x	x	x	8 ± 1	12	27	2.2
	P4 2.0C	55	Y	After	2	x	x	x	x	8 ± 1	12	37.7	1.2
	P4 4.0C	55	Y	After	4	x	x	x	x	8 ± 1	12	54	2.4
	3C	55	Y	After	x	x	x	x	x	x	0	5	-
	16C	55	Y	After	x	x	x	x	x	20 ± 2	4	5	-
	17C	55	Y	After	0.5	x	x	x	x	20 ± 2	4	21.3	1.7
	18C	55	Y	After	1	x	x	x	x	20 ± 2	4	39.7	1.2
	19C	55	Y	After	1.5	x	x	x	x	20 ± 2	4	49.7	4.1
	20C	55	Y	After	2	x	x	x	x	20 ± 2	4	75.3	3.1
	21C	55	Y	After	4	x	x	x	x	20 ± 2	4	128.3	1.9
	* Indicates not present in experiment
	** LOD (5) indicates imputed value of 5ng/g, equivalent to half the LOD

## Sheet: Supplementary Table 5
	Supplementary Table 5: Time course study of the impact of ethanol addition on EC contents of experimental snus samples
		Snus composition & process			Experimental conditions*						Storage Temperature	Ethyl carbamate		Storage Temperature	Ethyl carbamate
	Sample ID	Water content (%)	Na2CO3	Pasteur-	Ethanol	Urea (%)	Citrulline (%)	EC (ng/g)	Citric acid	Storage time (weeks)		(ng/g) WWB			(ng/g) WWB
				isation	(%)						(°C)	Mean**	SD	(°C)	Mean**	SD
	BAT EC 1(C)	55	Y	After	0.5	x	x	x	x	0	8 ± 1	BLOD (5)	0	20 ± 2	BLOD (5)	0
	BAT EC 3(C)	55	Y	After	1	x	x	x	x	0	8 ± 1	BLOD (5)	0	20 ± 2	BLOD (5)	0
	BAT EC 5(C)	55	Y	After	2	x	x	x	x	0	8 ± 1	BLOD (5)	0	20 ± 2	BLOD (5)	0
	BAT EC 7(C)	55	Y	After	0.5	x	x	x	x	6	8 ± 1	8.7	3.2	20 ± 2	23.2	0.7
	BAT EC 9(C)	55	Y	After	2	x	x	x	x	6	8 ± 1	26.5	1.4	20 ± 2	83.6	5.5
	BAT EC 11(C)	55	Y	After	0.5	x	x	x	x	8	8 ± 1	6.7	2.9	20 ± 2	28.3	0.4
	BAT EC 13(C)	55	Y	After	2	x	x	x	x	8	8 ± 1	34.8	0.4	20 ± 2	101.2	4.5
	BAT EC 15(C)	55	Y	After	0.5	x	x	x	x	12	8 ± 1	15.2	1.4	20 ± 2	43	0.6
	BAT EC 17(C)	55	Y	After	1	x	x	x	x	12	8 ± 1	30.7	2.9	20 ± 2	79.5	4.7
	BAT EC 19(C)	55	Y	After	2	x	x	x	x	12	8 ± 1	50.7	4.7	20 ± 2	169.1	17.6
	BAT EC 21(C)	55	Y	After	0.5	x	x	x	x	16	8 ± 1	18.4	2.1	20 ± 2	51	2.9
	BAT EC 23(C)	55	Y	After	2	x	x	x	x	16	8 ± 1	64.7	2.8	20 ± 2	183.6	4.9
	BAT EC 25(C)	55	Y	After	0.5	x	x	x	x	20	8 ± 1	21.5	0.9	20 ± 2	62.5	2.5
	BAT EC 27(C)	55	Y	After	2	x	x	x	x	20	8 ± 1	71.9	6.2	20 ± 2	228.2	9.5
	BAT EC 29(C)	55	Y	After	0.5	x	x	x	x	24	8 ± 1	26.9	1.9	20 ± 2	74.2	1
	BAT EC 31(C)	55	Y	After	1	x	x	x	x	24	8 ± 1	49.4	2.7	20 ± 2	136.7	4.4
	BAT EC 33(C)	55	Y	After	1.5	x	x	x	x	24	8 ± 1	69.9	2.6	20 ± 2	198.2	4.5
	BAT EC 35(C)	55	Y	After	2	x	x	x	x	24	8 ± 1	85	0.7	20 ± 2	254	5.7
	BAT EC 37(C)	55	Y	After	4	x	x	x	x	24	8 ± 1	156.5	4.2	20 ± 2	469.9	1.1
	* Indicates not present in experiment
	** LOD (5) indicates imputed value of 5ng/g, equivalent to half the LOD

## Sheet: Supplementary Table 6
	Supplementary Table 6: Influence of citrulline and urea addition on EC contents of experimental snus samples
	Sample ID	Snus composition & process			Eurofins experimental conditions & added chemicals*							Ethyl carbamate (ng/g WWB)
		Water content (%)	Na2CO3	Pasteur-	Ethanol (%)	Urea (%)	Citrulline (%)	EC (ng/g)	Citric acid	Storage Temp (°C)	Storage Time (weeks)	Mean**	SD
				isation
	3C	55	Y	After	x	x	x	x	x	x	0	BLOD (5)	-
	6C	55	Y	After	x	x	x	x	x	8 ± 1	4	BLOD (5)	-
	8C	55	Y	After	1	x	x	x	x	8 ± 1	4	10.3	0.5
	12C	55	Y	After	x	1	x	x	x	8 ± 1	4	BLOD (5)	-
	13C	55	Y	After	x	x	1	x	x	8 ± 1	4	BLOD (5)	-
	14C	55	Y	After	1	1	x	x	x	8 ± 1	4	12	0.8
	15C	55	Y	After	1	x	1	x	x	8 ± 1	4	9.7	1.2
	P4.1C	55	Y	After	1	x	x	x	x	8 ± 1	12	20.3	0.5
	P5C	55	Y	After	x	1	x	x	x	8 ± 1	12	BLOD (5)	-
	P6C	55	Y	After	x	x	1	x	x	8 ± 1	12	BLOD (5)	-
	P7C	55	Y	After	1	1	x	x	x	8 ± 1	12	21.3	0.5
	P8C	55	Y	After	1	x	1	x	x	8 ± 1	12	17.7	0.9
	18C	55	Y	After	1	x	x	x	x	20 ± 2	4	39.7	1.2
	22C	55	Y	After	x	1	x	x	x	20 ± 2	4	BLOD (5)	-
	23C	55	Y	After	x	x	1	x	x	20 ± 2	4	BLOD (5)	-
	24C	55	Y	After	1	1	x	x	x	20 ± 2	4	38.7	1.9
	25C	55	Y	After	1	x	1	x	x	20 ± 2	4	32.7	1.2
	* Indicates not present in experiment
	** LOD (5) indicates imputed value of 5ng/g, equivalent to half the LOD

## Sheet: Supplementary Table 7
	Supplementary Table 7: Influence of snus water content on EC contents of experimental snus samples
	Sample ID	Snus composition & process			Eurofins experimental conditions & added chemicals*							Ethyl carbamate (ng/g WWB)
		Water content (%)	Na2CO3	Pasteur-	Ethanol (%)	Urea (%)	Citrulline (%)	EC (ng/g)	Citric acid	Storage Temp (°C)	Storage Time (weeks)	Mean	SD
				isation
	21C	55	Y	After	4	x	x	x	x	20 ± 2	4	128.3	1.9
	34D	Dried to 15%	Y	After	4	x	x	x	x	20 ± 2	4	113.7	12.8
	33C	55	Y	After	4	1	1	x	x	20 ± 2	4	104	7.8
	35D	Dried to 15%	Y	After	4	1	1	x	x	20 ± 2	4	102.7	7.7
	* Indicates not present in experiment

## Sheet: Supplementary Table 8
	Supplementary Table 8. Effect of pH alteration on EC contents of experimental snus samples
	Sample ID	Snus composition & process			Eurofins experimental conditions & added chemicals*							Ethyl carbamate (ng/g WWB)
		Water content (%)	Na2CO3	Pasteurisaion	Ethanol (%)	Urea (%)	Citrulline (%)	EC (ng/g)	Citric acid	Storage Temp (°C)	Storage Time (weeks)	Mean**	SD
	1A	~33	x	Before	x	x	x	x	x	x	0	BLOD (5)	-
	16C	55	Y	After	x	x	x	x	x	20 ± 2	4	BLOD (5)	-
	36D	Dried to 15%	Y	After	x	x	x	x	pH adjusted to 5.5	20 ± 2	4	BLOD (5)	-
	37D	Dried to 15%	Y	After	4	x	x	x	pH adjusted to 5.5	20 ± 2	4	27.7	0.5
	34D	Dried to 15%	Y	After	4	x	x	x	x	20 ± 2	4	113.7	12.8
	* Indicates not present in experiment
	** LOD (5) indicates imputed value of 5ng/g, equivalent to half the LOD

## Sheet: Supplementary Table 9
	Supplementary Table 9. Composition of CORESTA reference products
			CRP1	CRP2	CRP3	CRP4
			Swedish snus	MS	DS	CT
	Tobacco styles	Dark air-cured lamina	25.5	-	-	-
		Dark air-cured stem	20.8	-	-	-
		Dark-fired tobacco	-	26.3	16.4	-
		Air-cured tobacco	-	8	51.2	30.7
		Burley stem	-	3.8	21.4	-
		Air-cured stem	-	-	-	5.4
	Non-tobacco	Water	44.7	54.4	8	22
		Propylene glycol	3	0	0	0
		Glycerol	0	0	0	3.2
		Sodium carbonate	2.4	0.3	2	0
		Sodium chloride	3.6	7.2	1	1.9
		Sodium propionate	0	0	0	0.2
		Sucrose	0	0	0	25.9
		Dextrose	0	0	0	2
		Maltose	0	0	0	1.5
		Other corn syrup solids	0	0	0	7.2
		Flavours	Unflavoured	n/a	n/a	n/a
		Total	100	100	100	100
	Product Measurements	Moisture content	52	54.6	8	22
		Nicotine content	0.8	1.2	1.9	1.2
		pH	8.5	7.7	6.9	6
	All data except pH are % wet weight basis; Abbreviations: CORESTA - Cooperation centre for scientific research relative to tobacco, CRP(1-4) - CORESTA reference products (1-4), MS - moist snuff, DS - dry snuff, CT - chewing tobacco, n/a - information not available
